# Supplementary material for: Different contra-sound effects between noise and music stimuli seen in N1m and psychophysical responses
Source: PLoS One. 2021 Dec 20;16(12):e0261637. doi: 10.1371/journal.pone.0261637 (PMC8687558; doi:10.1371/journal.pone.0261637)
Supplement: S1 Data — (XLSX) [file pone.0261637.s001.xlsx]

## Sheet: FIg.4-data
Cange in N1m Amplitude (fT)
Music	case 1	case 2	case 3	case 4	case 5	case 6	case 7	case 8	case 9	case 10	case 11	case 12
contra-30dB	35.97	16.625	-71.2	-23.835	-11.55	-12.305	-3.765	-29.63	-3.805	9.11	11.615	-5.105
contra-40dB	1.17	-12.37	-15.435	-32.29	9.52	-19.41	-14.59	-24.53	-18.915	-13.08	-6.03	-26.545
contra-50dB	-6.445	-15.41	-43.895	-20.955	-9.195	-8.22	-15.92	-22.685	-15.13	-2.46	-20.155	-28.795
contra-60dB	-8.815	-38.73	-26.53	-6.025	1.165	-22.8	-15.265	-10.405	-37.355	-16.99	-14.575	-38.82
contra-70dB	-16.82	-55.255	-48.255	-2.455	-26.165	-23.205	-8.75	-31.19	-30.765	-26.275	-5.3	-32.96
contra-80dB	-9.545	-41.98	-49.72	-11.545	-16.07	-21.035	-27.445	-30.245	-52.87	-23.445	-1.145	-37.775
Cange in N1m Amplitude (fT)
Noise	case 1	case 2	case 3	case 4	case 5	case 6	case 7	case 8	case 9	case 10	case 11	case 12
contra-30dB	2.6	14.8	-2.76	-4.11	41.885	-3.7	-10.68	1.96	4.19	10.74	13.925	-2.825
contra-40dB	4.465	2.835	-6.16	0.08	-5.945	-18.04	2.635	13.24	20.18	-22.07	3.32	12.605
contra-50dB	-0.725	3.585	6.355	7.94	-26.435	3.205	-1.77	-2.495	17.695	-11.965	20.46	-6.325
contra-60dB	-8.83	14.465	-9.935	-11.88	-18.11	8.405	-12.675	2.025	-3.665	-28.05	9.99	-10.535
contra-70dB	-7.025	-3.755	-26.235	7.965	-15.505	-6.495	-9.695	-2.49	-15.37	-2.385	-16.545	-16.995
contra-80dB	-26.49	-3.69	25.18	0.83	6.85	-0.025	4.37	8.98	-17.22	13.645	-12.29	-0.425
Cange in N1m Latency (ms)
Music	case 1	case 2	case 3	case 4	case 5	case 6	case 7	case 8	case 9	case 10	case 11	case 12
contra-30dB	1.5	9.15	4	22.75	4.8	-4.05	10.6	-6.35	5.4	14.35	-0.5	1.4
contra-40dB	9.05	5.7	4.7	-2.25	14.4	-8	12	15.5	18.95	5.8	6.6	5.15
contra-50dB	4	1.6	15.65	9.45	12.45	16.55	14.35	-13.05	13.25	17.75	0.45	8.8
contra-60dB	1.95	12.15	4.15	7.3	4.2	13.1	5.95	3.15	14.45	13.2	-6.45	6.1
contra-70dB	12.15	14.6	5.05	3.2	-22	24.4	9.25	-10.3	21.9	30.15	-7.55	0.15
contra-80dB	9.25	20.15	0.2	12.75	23.7	6.3	8.2	-12.25	9.65	6.2	2.55	-6.25
Cange in N1m Latency (ms)
Noise	case 1	case 2	case 3	case 4	case 5	case 6	case 7	case 8	case 9	case 10	case 11	case 12
contra-30dB	-7.3	3.8	1.75	-1.15	11.2	-2.2	15.55	3.25	2.3	-13.45	-3.85	-2.15
contra-40dB	1.7	-1.2	-6.55	7.15	9.25	-7.35	-1.8	4.55	2	-12.1	-2.4	-14.05
contra-50dB	2.95	6.55	-1.9	-7.25	3.85	-0.15	-0.75	-14.65	-5.55	-19	5.75	6.25
contra-60dB	3	7.4	-1.15	-13.35	1.05	3.65	4.3	-2.25	11.7	-10.75	-3.75	-9.4
contra-70dB	-0.25	1.5	2.5	-0.95	21.3	-6.5	14.2	-13.85	-3.05	-20.5	2.25	13
contra-80dB	-2.1	5.75	-4.8	2.6	2.9	-3.55	7.1	-9.15	-0.8	-12.95	-2.45	7.4

## Sheet: Fig.5-data
Cange in N1m Amplitude (fT)
Music	case 2	case 3	case 5	case 6	case 7	case 8	case 9	case 10
contra-30dB	5.145	-35.185	-8.5	-12.395	-8.265	-10.08	-4.395	10.42
contra-40dB	-20.525	-14.855	4.85	-31.555	14.22	-16.27	-17.44	-10.825
contra-50dB	-12.23	-21.98	-11.655	-15.035	-32.56	-13.835	-17.665	-15.02
contra-60dB	-9.18	-35.86	-27.615	-12.54	-28.325	-13.6	-33.36	-20.25
contra-70dB	-18.89	-34.32	-55.68	-25.735	-36.025	-29.41	-42.975	-19.11
contra-80dB	-29.785	-34.35	-39.72	-38.04	-34.775	-35.295	-49.235	-25.35
Cange in N1m Amplitude (fT)
Noise	case 2	case 3	case 5	case 6	case 7	case 8	case 9	case 10
contra-30dB	-3.915	-21.645	1.91	19.44	4.755	-9.66	22.625	-10.95
contra-40dB	6.695	2.91	5.825	11.325	2.64	8.09	14.945	-4.615
contra-50dB	-4.265	1.54	-14.935	2.205	-0.69	-15.87	25.685	3.615
contra-60dB	-2.625	2.48	-10.77	2.815	-11.98	-8.75	-7.105	-12.665
contra-70dB	-1.64	-1.26	12.675	-3.45	2.04	-19.42	-8.885	2.945
contra-80dB	5.89	-6.57	-10.175	-4.51	6.015	-34.945	-24.28	-17.915
Cange in N1m Latency (ms)
Music	case 2	case 3	case 5	case 6	case 7	case 8	case 9	case 10
contra-30dB	9.4	6.05	12.15	-5.2	23.7	12.85	15.5	26.35
contra-40dB	7.05	10.1	17.4	-2.25	21.05	14.25	16.5	8.85
contra-50dB	11.9	-14.45	25.1	9.75	22.3	41.5	26.8	-2.1
contra-60dB	7.65	11.35	3.5	14.6	10.2	5.05	20.4	9.55
contra-70dB	19.5	24.05	20.75	16.65	-5.1	9.65	16	9.05
contra-80dB	21.2	-23.45	29.65	16.3	-2.45	20.2	15.1	10.4
Cange in N1m Latency (ms)
Noise	case 2	case 3	case 5	case 6	case 7	case 8	case 9	case 10
contra-30dB	-10.15	9.25	-1.05	-1.8	1.75	-3.65	-0.95	-16.9
contra-40dB	4.4	-0.25	6.7	-6.6	-16.45	-7.25	4.3	-4.9
contra-50dB	6.8	-8.6	-12.15	-1.45	-5.75	-0.85	1.05	0.6
contra-60dB	7.95	-1.75	5.05	-5.25	3.8	-6.45	0.25	2.2
contra-70dB	2.7	11.35	5.15	-0.7	-1.1	-7.25	-15.05	3.75
contra-80dB	8.6	1.55	-10.3	8.9	12.8	-4.4	-0.6	-5.65

## Sheet: Fig.7-data
Change in response time (ms)
	contra-music	contra-noise
case a	36.78	-9.69
case b	11.64	-20.15
case c	-4.87	-14.93
case d	2.31	-1.45
case e	62.93	-9
case f	45.35	67.04
case g	-54.62	-40.55
case h	10.93	-40.38
case i	37.87	30.44
case j	-16.89	-36.4
case k	19.58	-20.24
case l	-14.25	-37.15
case m	-22.71	-1.13
case n	34.07	35.75
case o	162.4	11.95
